# Supplementary material for: Respiratory viral infections in otherwise healthy humans with inherited IRF7 deficiency
Source: J Exp Med. 2022 Jun 7;219(7):e20220202. doi: 10.1084/jem.20220202 (PMC9178406; doi:10.1084/jem.20220202)
Supplement: Table S1 — details the nine biallelic patient-associated IRF7 variants, all nonsynonymous or splicing site variants of IRF7 present in a homozygous state in at least one individual reported in the public gnomAD database, and all IRF7 variants present in a heterozygous state in the gnomAD database with an MAF >0.0001. [file JEM_20220202_TableS1.xlsx]

## Sheet: gnomAD_v2.1.1_ENST00000397574_2
Table S1. IRF7 variants identified in patients
	Chromosome	Position	rsIDs	Reference	Alternate	HGVS Consequence	Allele frequency	Homozygote Count	CADD score	In vitro function	Reference
Patient P1	11	613094	rs375323253	G	A	Q421X	4.01e-06	0	36	LOF	Ciancanelli et al., 2015
Patient P1	11	613215	.	A	C	F410V	Private		24	LOF	Ciancanelli et al., 2015
Patient P2	11	613353	rs970393690	G	GC	P364AfsX38	1.83e-05	0	23.8	HYPO	Zhang et al., 2020
Patient P3	11	614842	.	C	T	D117N	Private		24.7	LOF	Zhang et al., 2020
Patient P3	11	613332	.	T	C	M371V	Private		20.7	LOF	Zhang et al., 2020
Patient P4	11	615007	.	C	T	A62T	Private		32	LOF
Patient P4	11	615198	rs762093032	C	G	E28Q	3.13e-05	0	21.1	HYPO
Patient P4	11					E28Q+A62T				LOF
Patients P5, P6	11	613792	rs542925396	CG	C	A280GsX12	8.52e-05	0	14.97	HYPO
Patient P7	11	614918	rs1416109339	C	T	W91X	1.29e-05	0	45	LOF
gnomAD v2.1.1.	11	614318	rs1061502	T	C	K179E	0.261	11096	0.001	GOF
gnomAD v2.1.1.	11	613208	rs1131665	T	C	Q412R	0.258	10213	0.002	HYPO
gnomAD v2.1.1.	11					K179E+Q412R				Neutral
gnomAD v2.1.1.	11	614243	rs41313489	C	T	D204N	0.00241	0	9.94	Neutral
gnomAD v2.1.1.	11	613978	rs201379782	C	T	G247R	0.000696	0	0.094	Neutral	Ciancanelli et al., 2015
gnomAD v2.1.1.	11	615170	rs146681075	C	T	R37H	0.000625	2	14.09	Neutral	Zhang et al., 2020
gnomAD v2.1.1.	11	614799	rs201036875	C	T	R131Q	0.000605	0	12.06	Neutral	Ciancanelli et al., 2015
gnomAD v2.1.1.	11	614212	rs140823442	C	T	G214E	0.000535	0	6.158	Neutral	Zhang et al., 2020
gnomAD v2.1.1.	11	613957	rs200579991	T	C	T254A	0.000473	1	8.766	Neutral	Zhang et al., 2020
gnomAD v2.1.1.	11	613087	rs149039709	C	G	R423P	0.000267	0	13.28	Neutral	Zhang et al., 2020
gnomAD v2.1.1.	11	613589	rs192177735	C	G	S285T	0.000246	0	12.17	Neutral	Ciancanelli et al., 2015
gnomAD v2.1.1.	11	613097	rs143070036	G	A	R420W	0.000199	0	22.8	HYPO
gnomAD v2.1.1.	11	613574	rs368953537	T	C	D290G	0.000187	0	25.6	HYPO
gnomAD v2.1.1.	11	614269	rs139709725	T	A	H195L	0.000165	0	11.11	GOF
gnomAD v2.1.1.	11	614874	rs376350717	A	T	V106E	0.000158	0	14.88	LOF
gnomAD v2.1.1.	11	613820	rs150912530	A	G	L271P	0.000147	0	5.561	Neutral
gnomAD v2.1.1.	11	613437	rs758734626	C	T	E336K	0.000132	0	19.61	HYPO
gnomAD v2.1.1.	11	614035	rs553220620	G	A	P228S	0.000121	0	9.72	Neutral
gnomAD v2.1.1.	11	614940	rs777045773	T	G	E84A	0.000102	0	22.4	HYPO
